# Supplementary material for: Laboratory validation of a clinical metagenomic next-generation sequencing assay for respiratory virus detection and discovery
Source: Nat Commun. 2024 Nov 12;15:9016. doi: 10.1038/s41467-024-51470-y (PMC11558004; doi:10.1038/s41467-024-51470-y)
Supplement: Supplementary file 6 — Source Data [file 41467_2024_51470_MOESM6_ESM.xlsx]

## Sheet: Figure_2C_viral_loads_severity
Sample_ID	viral_load	severity	Detected virus(es)	virus subtype
P-NP-3	18000000	0	Influenza A	Influenza_A
P-NP-5	16000	1	RSV	RSV_A
P-NP-11	1100000	0	SARS-CoV-2	SARS-CoV-2
P-NP-22	46000	0	SARS-CoV-2	SARS-CoV-2
P-NP-23	4300000	0	SARS-CoV-2	SARS-CoV-2
P-NP-40	160000	0	Influenza A	Influenza_A
P-NP-41	470000	0	SARS-CoV-2	SARS-CoV-2
P-NP-60	42000000	0	SARS-CoV-2	SARS-CoV-2
P-NP-63	24000	0	SARS-CoV-2	SARS-CoV-2
P-NP-69	130000	0	SARS-CoV-2	SARS-CoV-2
P-NP-71	2500000	0	SARS-CoV-2	SARS-CoV-2
P-NP-73	41000000	0	SARS-CoV-2	SARS-CoV-2
P-NP-84	83000	0	Rhinovirus	Rhinovirus_A
P-NP-87	15000	0	Rhinovirus	Rhinovirus_C
P-NP-89	5600	0	Rhinovirus	Rhinovirus_A
P-NP-92	550000	0	Rhinovirus	Rhinovirus_C
P-NP-95	16000	0	Rhinovirus	Rhinovirus_C
P-NP-98	250000	0	Rhinovirus	Rhinovirus_A
P-NP-114	6400	0	Parainfluenza virus	Respirovirus_3
P-NP-116	1900	0	Parainfluenza virus	Respirovirus_3
P-NP-119	170000	0	Metapneumovirus	Metapneumovirus
BAL107	610000	0	Influenza A	Influenza_A
BAL139	12000	0	Rhinovirus	Rhinovirus_A
BAL147	1600000	0	Rhinovirus	Rhinovirus_A
P-NP-6	5400000	0	Multiple Viruses	EV-D68_RSVB
P-NP-7	3800000	1	Multiple Viruses	FluA_SARS-CoV-2
P-NP-8	5200000000	1	SARS-CoV-2	SARS-CoV-2
P-NP-10	120000	1	SARS-CoV-2	SARS-CoV-2
P-NP-14	1800000	1	RSV	RSV_A
P-NP-15	3600000	1	RSV	RSV_A
P-NP-16	280000	1	Multiple Viruses	RhinoC_RSVA
P-NP-17	540000000	1	Influenza A	Influenza_A
P-NP-19	8600000	1	Influenza A	Influenza_A
P-NP-25	19000000	1	SARS-CoV-2	SARS-CoV-2
P-NP-26	4400000	1	RSV	RSV_A
P-NP-27	5500000	1	RSV	RSV_A
P-NP-28	80000	1	Influenza A	Influenza_A
P-NP-29	9600000	1	Influenza A	Influenza_A
P-NP-34	6400000	1	RSV	RSV_A
P-NP-35	220000	1	RSV	RSV_B
P-NP-36	2500000	1	Adenovirus	Adenovirus_C
P-NP-37	920000	1	RSV	RSV_A
P-NP-42	4100000	1	SARS-CoV-2	SARS-CoV-2
P-NP-43	140	1	SARS-CoV-2	SARS-CoV-2
P-NP-44	32000	1	SARS-CoV-2	SARS-CoV-2
P-NP-45	110000	1	SARS-CoV-2	SARS-CoV-2
P-NP-46	1500000	1	RSV	RSV_B
P-NP-47	1700000	1	RSV	RSV_A
P-NP-59	130000	1	SARS-CoV-2	SARS-CoV-2
P-NP-61	1400000	1	Multiple Viruses	SARS-CoV-2_RhinoC
P-NP-62	1700000	1	SARS-CoV-2	SARS-CoV-2
P-NP-64	190000	1	SARS-CoV-2	SARS-CoV-2
P-NP-65	4300000	1	SARS-CoV-2	SARS-CoV-2
P-NP-68	190000	1	SARS-CoV-2	SARS-CoV-2
P-NP-70	84000000	1	SARS-CoV-2	SARS-CoV-2
P-NP-76	6300000	1	SARS-CoV-2	SARS-CoV-2
P-NP-78	10000000	1	SARS-CoV-2	SARS-CoV-2
P-NP-80	37000000	1	SARS-CoV-2	SARS-CoV-2
P-NP-85	540000	1	Rhinovirus	Rhinovirus_A
P-NP-90	1500	1	Rhinovirus	Rhinovirus_A
P-NP-91	250000	1	Rhinovirus	Rhinovirus_A
P-NP-96	70000	1	Rhinovirus	Rhinovirus_A
P-NP-97	850000	1	Rhinovirus	Rhinovirus_A
P-NP-101	130000	1	Rhinovirus	Rhinovirus_A
P-NP-104	25	1	Parainfluenza virus	Respirovirus_1
P-NP-105	150000	1	Parainfluenza virus	Respirovirus_3
P-NP-106	790	1	Metapneumovirus	Metapneumovirus
P-NP-107	680000	1	Parainfluenza virus	Respirovirus_1
P-NP-108	680000	1	Adenovirus	Mastadenovirus_C
P-NP-110	33000000	1	Adenovirus	Mastadenovirus_B
P-NP-111	11000	1	Multiple Viruses	MastadenovirusC_RSVB
P-NP-112	490000	1	Metapneumovirus	Metapneumovirus
P-NP-117	240	1	Metapneumovirus	Metapneumovirus
P-NP-121	1200000	1	Adenovirus	Mastadenovirus_C
P-NP-122	57	1	Parainfluenza virus	Respirovirus_1
BAL072	130000	1	Rhinovirus	Rhinovirus_A
P-NP-1	12000000	2	Multiple Viruses	RSVA_RhinovirusB
P-NP-2	150000000	2	RSV	RSV_A
P-NP-13	62000000	2	Influenza A	Influenza_A
P-NP-18	3200000	2	Influenza A	Influenza_A
P-NP-20	490000	2	RSV	RSV_B
P-NP-30	26000000	2	Influenza A	Influenza_A
P-NP-31	3900000	2	Influenza A	Influenza_A
P-NP-33	21000000	2	Influenza A	Influenza_A
P-NP-38	46000000	2	RSV	RSV_B
P-NP-66	2700000	2	SARS-CoV-2	SARS-CoV-2
P-NP-67	11000000	2	SARS-CoV-2	SARS-CoV-2
P-NP-74	25000000	2	SARS-CoV-2	SARS-CoV-2
P-NP-75	63000000	2	SARS-CoV-2	SARS-CoV-2
P-NP-79	25000000	2	SARS-CoV-2	SARS-CoV-2
P-NP-83	5700	2	Multiple Viruses	RhinoA_MastadenovirusB
P-NP-113	3600000	2	Multiple Viruses	MastadenovirusC_MPV_bocavirus
P-NP-118	1800000	2	Metapneumovirus	Metapneumovirus
P-NP-120	790	2	Metapneumovirus	Metapneumovirus
BAL090	23000000	2	Rhinovirus	Rhinovirus_A
P-NP-21	24000000	3	SARS-CoV-2	SARS-CoV-2
P-NP-50	1400000	3	RSV	RSV_B
P-NP-72	110000000	3	SARS-CoV-2	SARS-CoV-2
P-NP-77	35000000	3	SARS-CoV-2	SARS-CoV-2
P-NP-86	8200	3	Rhinovirus	Rhinovirus_C
P-NP-94	200000000	3	Rhinovirus	Rhinovirus_A
P-NP-102	87000000	3	Rhinovirus	Rhinovirus_A
P-NP-115	2500000	3	Parainfluenza virus	Respirovirus_3
N-NP-10	12000000	2	Metapneumovirus	Metapneumovirus
N-NP-14	1200000	1	Adenovirus	Mastadenovirus_E

## Sheet: Figure 3A-limits-of-detection
target	concentration	numvalid	numpositive
SARS-CoV-2	5000 cp/ml	10	10
SARS-CoV-2	2500 cp/ml	15	15
SARS-CoV-2	1000 cp/ml	40	40
SARS-CoV-2	500 cp/ml	20	20
SARS-CoV-2	250 cp/ml	10	4
SARS-CoV-2	100 cp/ml	10	2
Influenza B	5000 cp/ml	12	12
Influenza B	2500 cp/ml	15	15
Influenza B	1000 cp/ml	40	40
Influenza B	500 cp/ml	20	19
Influenza B	250 cp/ml	10	3
Influenza B	100 cp/ml	10	0
RSV	5000 cp/ml	12	12
RSV	2500 cp/ml	15	15
RSV	1000 cp/ml	40	40
RSV	500 cp/ml	20	17
RSV	250 cp/ml	10	1
RSV	100 cp/ml	10	0
Influenza A	5000 cp/ml	12	12
Influenza A	2500 cp/ml	15	15
Influenza A	1000 cp/ml	40	39
Influenza A	500 cp/ml	20	20
Influenza A	250 cp/ml	10	3
Influenza A	100 cp/ml	10	1

## Sheet: Figure4_standard-curve
spiked virus replicate	concentration	replicate1	replicate2	replicate3
SARS-CoV2-E7	10000000	12000000	10000000	11000000
SARS-CoV2-E6	1000000	820000	890000	900000
SARS-CoV2-E5	100000	93000	100000	98000
SARS-CoV2-E4	10000	9500	9100	11000
SARS-CoV2-E3	1000	1000	920	1200
HCVP-6	2670000	880000	720000	−
HCVP-5	267000	83000	94000	130000
HCVP-4	26700	12000	15000	12000
HCVP-3	2670	1500	620	3100
Abbreviations: −, not done due to limited sample volume.
